# Supplementary material for: Soil Physicochemical Parameters and Bibliographically Inferred Microbial Diversity as Drivers of Early-Stage Biodegradation of Colocasia esculenta and Manihot esculenta Starch Bioplastics in Three High-Andean Soils of Ecuador
Source: Polymers (Basel). 2026 Jun 16;18(12):1506. doi: 10.3390/polym18121506 (PMC13307041; doi:10.3390/polym18121506)
Supplement: Supplementary file 1 [file polymers-18-01506-s001.zip]

Archive with 2 entries (2 files):
- polymers-4297593-supplementary.pdf
- polymers-4297593-supplementary.xlsx
