# Supplementary material for: Soil Physicochemical Parameters and Bibliographically Inferred Microbial Diversity as Drivers of Early-Stage Biodegradation of Colocasia esculenta and Manihot esculenta Starch Bioplastics in Three High-Andean Soils of Ecuador
Source: Polymers (Basel). 2026 Jun 16;18(12):1506. doi: 10.3390/polym18121506 (PMC13307041; doi:10.3390/polym18121506)
Supplement: Supplementary file 1 [file polymers-18-01506-s001.zip › polymers-4297593-supplementary.xlsx]

## Sheet: README
MINIMAL DATASET — Supplementary Data File
Title: Soil physicochemical context and inferred microbial diversity as drivers of
early-stage biodegradation of Colocasia esculenta and Manihot esculenta starch
bioplastics in three high-Andean soils of Ecuador
Journal: Polymers (MDPI)
Authors: Caluña & Cellán (2023); manuscript prepared 2026
This workbook contains the minimal dataset that supports the central findings
of the published study, as required by MDPI Research Data Policies.
Sheet descriptions:
1. README — This sheet
2. Film_Properties — Physical-mechanical characterisation (Table 1)
3. Soil_Properties — Physicochemical and microbiological profile (Table 2)
4. Degradation_Endpoints — Descriptive statistics of weight loss per soil × feedstock
5. ANOVA_Within_Soil — Within-soil temporal ANOVA results (Table 3A)
6. ANOVA_Between_Soil — Between-soil endpoint ANOVA results (Table 3B)
7. Control_Baseline — Soil-free blank control weight loss (§3.4)
8. R2_Covariates — Humidity and temperature R² values (Table 4)
9. Env_Impact — Environmental impact matrix summary (Table 5)
Notes:
- Microcosm-level raw time series per replicate were not archived (see §2.1).
- Data are reported as aggregated descriptive statistics and ANOVA outputs.
- Microbial diversity is bibliographically inferred, not measured (see §2.6).
- All values are as reported in the original thesis (Caluña & Cellán, 2023).

## Sheet: Film_Properties
Property	Unit	C. esculenta Mean	C. esculenta SD	C. esculenta Min	C. esculenta Max	C. esculenta 95%CI_lo	C. esculenta 95%CI_hi	M. esculenta Mean	M. esculenta SD	M. esculenta Min	M. esculenta Max	M. esculenta 95%CI_lo	M. esculenta 95%CI_hi
Density	g/mL	0.369	0.039	0.32	0.4	0.271	0.467	0.574	0.096	0.47	0.66	0.335	0.814
Shore A hardness	—	10	1	9	11	7.516	12.484	13.3	0.577	13	14	11.899	14.768
Elastic modulus	MPa	2.24	0.165	2.07	2.4	1.829	2.65	1.887	0.047	1.85	1.94	1.769	2.004
Thickness	mm	0.1	0.015	0.09	0.12	0.065	0.141	0.13	0.02	0.11	0.15	0.08	0.179
Transparency	categorical	Semi-opaque						Opaque
n = 3 replicate films per feedstock

## Sheet: Soil_Properties
Parameter	Unit	ESPOCH (S1)	San Andrés (S2)	Río Chimborazo (S3)	Grand mean
Elevation	m a.s.l.	2825	2979	3249	—
pH (1:2 w/v)	—	8.12	8.36	8.17	8.22
Electrical conductivity	µS/cm	114.8	130.7	108.7	118.1
Organic matter (LOI)	%	2.3	0.9	1.9	—
Cylinder gravimetric moisture	%	23.84	14.69	13.91	—
Apparent bulk density	g/cm³	1.58	1.47	1.61	—
Bacterial assemblage (inferred)	—	Gram+ (bacillar), Gram−	Gram+, Gram−	Firmicutes, Verrucomicrobia, Cyanobacteria, Proteobacteria, Actinobacteria, Bacteroidetes	—
Fungal assemblage (inferred)	—	Not reported	Not reported	Ascomycota, Basidiomycota, Mortierellomycota, Gloderomycota	—
Microbial source	—	Andrés Guzmán (2011)	Andrés Guzmán (2011)	Vega Moreno (2019)	—
n = 1 composite sample per site. Microbial data are bibliographically inferred.

## Sheet: Degradation_Endpoints
Feedstock	Soil	Median WL (%)	Min WL (%)	Max WL (%)	Aggregate endpoint WL (%)
Colocasia esculenta	S1 (ESPOCH)	33.676	13.096	80.515
Colocasia esculenta	S2 (San Andrés)	8.507	2.023	57.84
Colocasia esculenta	S3 (Río Chimborazo)	26.278	0	26.275
Colocasia esculenta	All soils (aggregate)				48.8
Manihot esculenta	S1 (ESPOCH)	8.546	0.312	25.521
Manihot esculenta	S2 (San Andrés)	8.569	1	16.224
Manihot esculenta	S3 (Río Chimborazo)	13.369	0.693	70.513
Manihot esculenta	All soils (aggregate)				13.5
Sampling times: t = 0, 11, 18, 27, 40, 47 days. Endpoint = day 47.

## Sheet: ANOVA_Within_Soil
Feedstock	Soil	Source of variation	SS	df	MS	F	p-value	F critical
C. esculenta	S1 (ESPOCH)	Between samples	9756.82	3	3252.27	26.283	5.586e-11	2.758
C. esculenta	S1 (ESPOCH)	Within samples	7424.51	60	123.742
C. esculenta	S2 (San Andrés)	Between samples	1226.08	3	408.691	5.887	0.001	2.758
C. esculenta	S2 (San Andrés)	Within samples	4165.44	60	69.424
C. esculenta	S3 (Río Chimborazo)	Between samples	39118.1	3	13039.4	1.167	0.33	2.758
C. esculenta	S3 (Río Chimborazo)	Within samples	670569	60	11176.1
M. esculenta	S1 (ESPOCH)	Between samples	1224.59	3	408.196	18.182	2.3218e-08	2.769
M. esculenta	S1 (ESPOCH)	Within samples	1257.21	56	22.45
M. esculenta	S2 (San Andrés)	Between samples	517.692	3	172.564	6.095	0.001	2.769
M. esculenta	S2 (San Andrés)	Within samples	1585.56	56	28.314
M. esculenta	S3 (Río Chimborazo)	Between samples	954.265	3	318.088	0.904	0.445	2.769
M. esculenta	S3 (Río Chimborazo)	Within samples	19699.4	56	351.774
α = 0.05. Pseudoreplicated design declared in §2.8; F and p are descriptive summaries.

## Sheet: ANOVA_Between_Soil
Feedstock	Contrast	Source	SS	df	MS	F	p-value	F critical
C. esculenta	S1 vs S2 vs S3	Between samples	—	2	—	6.032	0.005	3.2043
M. esculenta	S1 vs S2 vs S3	Between samples	1690.93	2	845.463	3.919	0.027	3.2043
M. esculenta	S1 vs S2 vs S3	Within samples	9708.13	45	215.736
SS for C. esculenta between-soil not reproduced in original partial output.

## Sheet: Control_Baseline
Feedstock	Interval (days)	Interval WL (%)	Cumulative WL (%)
C. esculenta	11–18	3.691
C. esculenta	18–27	1.771
C. esculenta	27–40	6.262
C. esculenta	40–47	19.237
C. esculenta	0–47 (total)		59
M. esculenta	11–18	3.733
M. esculenta	18–27	2.625
M. esculenta	27–40	6.403
M. esculenta	40–47	8.838
M. esculenta	0–47 (total)		41
Blank films incubated under ambient conditions without soil.

## Sheet: R2_Covariates
Feedstock	Soil	R² (humidity vs WL)	Slope (humidity)	R² (temperature vs WL)	Slope (temperature)
C. esculenta	S1 (ESPOCH)	0.8058	Positive	0.7675	Negative
C. esculenta	S2 (San Andrés)	0.6905	Positive	0.6505	Negative
C. esculenta	S3 (Río Chimborazo)	0.2493	Positive	0.1637	Negative
M. esculenta	S1 (ESPOCH)	0.9436	Positive	0.9273	Negative
M. esculenta	S2 (San Andrés)	0.8018	Positive	0.8547	Negative
M. esculenta	S3 (Río Chimborazo)	0.7419	Positive	0.685	Negative
R² are descriptive bivariate summaries; no causal partitioning (see §2.9).

## Sheet: Env_Impact
Compatibility band	Importance-score range	Number of items	% of items
Compatible	< 25	21	72
Moderate	26–50	8	28
Severe	51–75	0	0
Critical	> 75	0	0
Global rating of the production pathway = Compatible
29 items evaluated; full item-level matrix in Supplementary Material S1.
